# Supplementary material for: Dose-dependent changes in global brain activity and functional connectivity following exposure to psilocybin: a BOLD MRI study in awake rats
Source: Front Neurosci. 2025 May 1;19:1554049. doi: 10.3389/fnins.2025.1554049 (PMC12078138; doi:10.3389/fnins.2025.1554049)
Supplement: Supplementary file 3 [file Table_3.xlsx]

## Sheet: Sheet1
Cerebellum	10th cerebellar lobule
	1st cerebellar lobule
	2nd cerebellar lobule
	3rd cerebellar lobule
	4th cerebellar lobule
	5th cerebellar lobule
	6th cerebellar lobule
	simple lobule cerebellum
	paramedian lobule
	paraflocculus cerebellum
	medial cerebellar nucleus fastigial
	interposed nucleus
	flocculus cerebellum
	copula of the pyramis
	crus 1 of ansiform lobule
	crus 2 of ansiform lobule
	7th cerebellar lobule
	8th cerebellar lobule
	9th cerebellar lobule
Thalamus	lateral dorsal thalamic nucleus
	zona incerta
	ventral posteriolateral thalamic nucleus
	ventral posteriolmedial thalamic nucleus
	ventromedial thalamic nucleus
	ventrolateral thalamic nucleus
	ventral anterior thalamic nucleus
	subthalamic nucleus
	reticular nucleus
	reuniens nucleus
	posterior thalamic nucleus
	medial pretectal area
	anterior pretectal nucleus
	parafascicular thalamic nucleus
	medial dorsal thalamic nucleus
	lateral posterior thalamic nucleus
	medial geniculate
	central medial thalamic nucleus
	anterior thalamic nuclei
	habenula nucleus
Basal Ganglia	ventral pallidum
	ventral medial striatum
	dorsal medial striatum
	dorsal lateral striatum
	ventral lateral striatum
	globus pallidus
	accumbens core
	lateral septal nucleus
	accumbens shell
	medial septum
MidBrain/Pons	periaqueductal gray thalamus
	reticular nucleus midbrain
	pontine reticular nucleus caudal
	pedunculopontine tegmental area
	pontine reticular nucleus oral
	inferior colliculus
	superior colliculus
	substantia nigra reticularis
	substantia nigra compacta
	ventral tegmental area
	lemniscal nucleus
	interpeduncular nucleus
Hypothalamus	diagonal band of Broca
	ventral medial nucleus
	bed nucleus stria terminalis
	supraoptic nucleus
	suprachiasmatic nucleus
	substantia innominata
	posterior hypothalamic area
	medial preoptic area
	magnocellular preoptic nucleus
	paraventricular nuclus
	lateral preoptic area
	lateral hypothalamus
	dorsal medial nucleus
	anterior hypothalamic area
Hippocampus	ventral subiculum
	subiculum dorsal
	dentate gyrus dorsal
	dentate gyrus ventral
	CA1 dorsal
	CA1 hippocampus ventral
	CA2
	CA3 dorsal
	CA3 hippocampus ventral
Prefrontal Ctx	ventral orbital ctx
	prelimbic ctx
	medial orbital ctx
	primary motor ctx
	secondary motor ctx
	anterior cingulate area
	lateral orbital ctx
	infralimbic ctx
	frontal association ctx
Olfactory	endopiriform nucleus
	olfactory tubercles
	caudal piriform ctx
	anterior olfactory nucleus
	rostral piriform ctx
	granular cell layer
	glomerular layer
	external plexiform layer
Amygdala	central amygdaloid nucleus
	anterior amygdaloid nucleus
	intercalated amygdaloid nucleus
	extended amydala
	lateral amygdaloid nucleus
	basal amygdaloid nucleus
	medial amygdaloid nucleus
	cortical amygdaloid nucleus
Brainstem	dorsomedial tegmental area
	DPGi
	dorsal raphe
	gigantocellular reticular nucleus pons
	motor trigeminal nucleus
	root of trigeminal nerve
	locus ceruleus
	median raphe nucleus
	principal sensory nucleus trigeminal
	parabrachial nucleus
	PCRt
	raphe linear
	raphe magnus
	raphe obscurus nucleus
	solitary tract nucleus
	sub coeruleus nucleus
	cochlear nucleus
	vestibular nucleus
	inferior olivary complex
	olivary nucleus
	reticulotegmental nucleus
Cortex	primary somatosensory ctx barrel field
	primary somatosensory ctx forelimb
	primary somatosensory ctx hindlimb
	primary somatosensory ctx jaw
	primary somatosensory ctx shoulder
	primary somatosensory ctx trunk
	primary somatosensory ctx upper lip
	retrosplenial caudal ctx
	retrosplenial rostral ctx
	entorhinal ctx
	insular ctx
	perirhinal ctx
	ectorhinal ctx
	parietal ctx
	temporal ctx
	auditory ctx
	visual 1 ctx
	visual 2 ctx
	secondary somaotsensory ctx
