# Supplementary material for: Dose-dependent changes in global brain activity and functional connectivity following exposure to psilocybin: a BOLD MRI study in awake rats
Source: Front Neurosci. 2025 May 1;19:1554049. doi: 10.3389/fnins.2025.1554049 (PMC12078138; doi:10.3389/fnins.2025.1554049)
Supplement: Supplementary file 4 [file Table_4.xlsx]

## Sheet: Veh vs Ket Effect
Non-parametric Kruskal-Wallis Test: Lower P value(0.05)indicates higher significance
Positively Activated Voxels
Region of Interest(ROI)	DPGi	cochlear nucleus	dorsomedial tegmental area	flocculus cerebellum	insular ctx	lateral orbital ctx	central gray	Lat	sub coeruleus nucleus	lateral geniculate	median raphe nucleus	medial pretectal area	CA2	ventral pallidum	interposed nucleus	pontine reticular nucleus caudal	periaqueductal gray thalamus	rostral piriform ctx	anterior olfactory nucleus	3rd cerebellar lobule	dorsal raphe	dentate gyrus dorsal	primary somatosensory ctx forelimb	4th cerebellar lobule	pontine reticular nucleus oral	secondary motor ctx	paraflocculus cerebellum	medial cerebellar nucleus fastigial	vestibular nucleus	primary somatosensory ctx shoulder	1st cerebellar lobule	reticular nucleus	anterior lobe pituitary	olfactory tubercles	raphe linear	locus ceruleus	reticulotegmental nucleus	frontal association ctx	simple lobule cerebellum	facial nucleus	lateral posterior thalamic nucleus	zona incerta	dentate gyrus ventral	subiculum dorsal	anterior cingulate area	habenula nucleus	medial geniculate	motor trigeminal nucleus	primary somatosensory ctx barrel field
ROI-ID	46	159	45	54	64	75	32	69	148	72	87	90	27	167	65	107	95	103	20	4	47	40	131	5	108	80	99	84	160	134	2	127	19	153	121	70	129	55	140	11	76	174	41	48	31	60	85	7	130
Veh mean	9	15	7	14	138	31	16	3	12	16	5	1	1	20	8	27	58	60	35	34	3	48	43	26	18	71	91	5	42	6	6	12	30	54	2	0	1	19	58	11	27	15	24	21	73	16	16	6	73
Veh Std Error	2.26471	3.68616	2.31996	3.12001	31.5518	8.55473	4.10907	1.03763	4.7447	4.50481	1.95078	0.221108	0.61101	6.30661	2.2063	11.5578	12.6037	17.8876	7.60007	9.6215	0.891939	14.6879	11.4049	10.5274	5.88643	16.0035	17.6965	1.49666	11.4061	2.06801	2.00583	3.81284	4.64806	9.69565	1.21106	0.152753	0.803465	3.82985	15.43	3.80774	6.93469	5.47682	6.10109	6.6407	22.494	3.10716	3.54589	2.67935	24.5072
Veh median	8	15.5	5.5	12	93.5	16.5	12.5	2	6	12.5	1	0.5	0.5	15.5	9.5	17.5	60.5	31.5	31	32	3.5	25.5	40	15	7.5	79.5	81	4.5	39	3	5	8.5	28.5	66.5	0.5	0	0	19	51	5.5	26.5	8	26	18	62.5	16	12.5	2	49.5
Veh maximum	20	35	25	31	303	80	40	9	50	38	16	2	6	68	18	121	138	164	70	98	6	133	101	114	63	148	173	12	103	16	15	33	53	95	12	1	7	36	158	34	67	56	59	64	195	28	42	25	257
Veh minimum	0	1	0	0	10	4	0	0	0	0	0	0	0	0	0	0	2	4	8	0	0	1	0	0	5	0	19	0	0	0	0	0	13	5	0	0	0	0	0	0	0	0	0	0	0	1	5	0	0
Ketanserin mean	1	2	0	3	44	8	1	0	1	3	0	0	0	4	1	2	23	15	16	8	1	13	13	7	6	31	47	1	9	2	1	3	42	31	0	0	0	11	20	4	11	7	13	6	28	10	8	1	32
Ketanserin Std Error	0.473085	1.18924	0.248807	1.63736	6.27694	4.16676	0.813575	0	0.365148	1.39557	0.119523	0	0	1.50554	0.473085	0.632456	6.10152	3.5996	4.15303	2.78602	0.771517	3.33381	4.60021	2.66905	1.86062	12.503	10.0423	0.64365	3.16454	1.29652	0.792825	1.48163	5.8846	6.57376	0.119523	0	0	3.63252	7.12942	2.4756	4.56331	4.72178	4.22633	1.52128	10.342	3.60026	3.22417	0.60553	10.3978
Ketanserin median	0	0	0	0	36	3	0	0	1	1	0	0	0	2	0	3	18	14	10	7	0	13	8	5	4	7	43	0	6	0	0	1	45	32	0	0	0	4	9	0	0	1	11	5	12	5	3	0	23
Ketanserin maximum	4	10	2	13	76	37	7	0	3	12	1	0	0	13	4	5	61	33	35	26	5	27	44	22	14	107	93	5	29	11	6	12	61	58	1	0	0	28	52	19	30	41	34	12	83	25	22	5	96
Ketanserin minimum	0	0	0	0	27	0	0	0	0	0	0	0	0	0	0	0	5	2	2	0	0	0	0	0	0	2	8	0	0	0	0	0	18	8	0	0	0	0	0	0	0	0	1	0	3	0	0	0	7
P value	0.00519	0.00591	0.00982	0.01092	0.01117	0.01272	0.01434	0.01649	0.01758	0.02094	0.02212	0.03241	0.03341	0.03544	0.03906	0.05326	0.05689	0.06371	0.07084	0.07862	0.08605	0.08709	0.08709	0.09239	0.09629	0.0969	0.0969	0.10022	0.10692	0.11	0.11218	0.11548	0.11752	0.11819	0.12003	0.12134	0.12342	0.12825	0.12919	0.12931	0.13458	0.14053	0.14201	0.14225	0.14299	0.1545	0.15552	0.16954	0.17186
Omega Square	0.4391	0.42367	0.36364	0.35131	0.34865	0.33359	0.31973	0.30372	0.00387	0.27647	0.03393	0.0034	0.22426	0.21777	0.20709	0.17353	0.16647	0.15446	0.1433	0.00518	0.12309	0.12186	0.12186	0.01454	0.02078	0.11093	0.00655	0.10751	0.10098	0.0591	0.09615	0.00171	0.09151	0.09094	0.0894	0.08833	0.08664	0.08285	0.08213	0.08203	0.07811	0.07389	0.01865	0.04642	0.01849	0.06471	0.06408	0.01277	0.05091
Negatively Activated Voxels
Region of Interest(ROI)	cochlear nucleus	rostral piriform ctx	interposed nucleus	raphe magnus	vestibular nucleus	insular ctx	principal sensory nucleus trigeminal	Lat	dorsal raphe	PCRt	periaqueductal gray thalamus	gigantocellular reticular nucleus pons	medial cerebellar nucleus fastigial	raphe linear	lateral orbital ctx	primary somatosensory ctx jaw	neural lobe pituitary	arcuate nucleus	lateral amygdaloid nucleus	primary somatosensory ctx forelimb	reticulotegmental nucleus	central gray	anterior amygdaloid nucleus	pontine reticular nucleus caudal	reticular nucleus midbrain	ventral anterior thalamic nucleus	ventrolateral thalamic nucleus	zona incerta	dentate gyrus dorsal	external plexiform layer	CA2	root of trigeminal nerve	medial geniculate	paramedian lobule	flocculus cerebellum	anterior olfactory nucleus	red nucleus	lateral posterior thalamic nucleus	endopiriform nucleus	ventral posteriolmedial thalamic nucleus	caudal piriform ctx	1st cerebellar lobule	posterior thalamic nucleus	anterior lobe pituitary	primary motor ctx	central medial thalamic nucleus	lateral septal nucleus	facial nucleus	lateral geniculate
ROI-ID	159	103	65	122	160	64	112	69	47	97	95	56	84	121	75	133	92	22	68	131	129	32	15	107	128	158	161	174	40	53	27	8	85	105	54	20	124	76	51	169	102	2	109	19	79	34	78	11	72
Veh mean	7	50	3	1	25	89	21	1	1	24	27	26	2	1	25	36	1	2	3	20	0	5	0	11	34	2	5	7	21	35	1	24	7	24	8	40	1	8	11	6	59	3	10	14	63	1	26	10	7
Veh Std Error	2.63333	11.9296	1.39084	0.546707	9.64371	20.7599	7.31027	0.578312	0.604612	5.67499	7.7603	10.4989	0.87496	0.341565	6.99333	11.0031	0.596285	0.760847	1.53804	8.65794	0	2.22211	0.133333	3.3193	10.2554	1.23648	2.96573	3.52908	9.05078	7.403	0.339935	6.00971	2.70575	10.9587	2.37136	8.01637	0.426875	3.80424	3.74002	2.73354	10.3572	1.5206	4.97427	3.76076	13.3385	0.7	10.4054	3.41711	3.14183
Veh median	4.5	43	0.5	0	13	68	16.5	0	0	19	23	18.5	1	0	22.5	28.5	0	0	0	8.5	0	2.5	0	11.5	29.5	0	0	0.5	8.5	38.5	0	16.5	2.5	11	5.5	49.5	0	1	6.5	0.5	49	1	2.5	14	68	0	4.5	10	0
Veh maximum	26	118	11	5	85	206	64	5	6	57	69	107	8	3	58	111	6	6	14	71	0	18	1	30	92	12	23	35	82	71	3	61	22	90	21	68	4	31	33	22	131	12	39	33	141	7	75	36	25
Veh minimum	0	5	0	0	0	16	0	0	0	0	0	0	0	0	0	0	0	0	0	0	0	0	0	0	1	0	0	0	0	0	0	2	0	0	0	2	0	0	0	0	28	0	0	0	1	0	0	0	0
Ketanserin mean	20	122	10	7	56	209	35	4	4	60	60	62	7	2	56	96	0	0	8	51	1	13	1	46	82	6	14	23	36	61	2	37	16	30	17	65	3	19	33	21	84	7	23	5	129	3	52	19	13
Ketanserin Std Error	3.21899	18.3118	1.98686	2.05287	9.24482	37.3049	5.47244	0.654654	1.07127	10.8925	11.4781	12.6935	1.5751	1.13809	10.5731	24.3365	0	0	1.76743	17.8951	0.358569	2.01187	0.365148	13.2309	21.6617	2.66369	5.00286	8.28596	7.84401	10.0323	0.70034	4.00595	4.01129	4.84424	3.46754	9.88578	1.54766	6.33434	8.83499	7.81543	12.6012	1.38873	9.3887	1.37495	31.8027	1.52597	12.1244	3.99345	4.62395
Ketanserin median	17	127	12	6	60	186	31	4	4	50	61	42	8	1	54	63	0	0	8	22	0	14	1	28	68	2	11	14	28	52	3	34	11	35	15	61	1	17	36	11	75	8	9	4	106	0	53	24	4
Ketanserin maximum	38	198	17	15	99	407	69	6	8	107	110	118	13	10	106	206	0	0	16	151	3	20	3	91	206	19	43	69	72	109	5	59	36	48	37	109	11	54	73	68	163	13	85	12	288	13	100	31	37
Ketanserin minimum	10	39	0	0	4	62	19	0	0	8	6	5	0	0	9	23	0	0	0	4	0	0	0	5	15	0	0	0	4	19	0	25	0	6	4	11	0	0	0	0	40	0	1	0	10	0	0	0	0
P value	0.00522	0.01917	0.02169	0.03018	0.03075	0.03566	0.03566	0.03704	0.03906	0.04018	0.0453	0.05011	0.0539	0.06244	0.06338	0.06371	0.0661	0.0664	0.06855	0.07696	0.08145	0.08359	0.0841	0.0865	0.08728	0.09043	0.09089	0.095	0.09588	0.0969	0.10071	0.10692	0.11389	0.11729	0.11797	0.11842	0.12287	0.12326	0.12919	0.12931	0.13013	0.13383	0.13806	0.14028	0.14323	0.1492	0.1545	0.15629	0.15659
Omega Square	0.43753	0.27607	0.27121	0.22568	0.22272	0.22683	0.19953	0.23011	0.19868	0.18606	0.18914	0.16324	0.17277	0.15762	0.16776	0.14732	0.08335	0.08573	0.13592	0.13316	0.10154	0.14058	0.15596	0.12738	0.11218	0.10877	0.10183	0.1066	0.11248	0.10016	0.1248	0.09339	0.0915	0.08245	0.11054	0.09438	0.08462	0.08656	0.09034	0.07506	0.07265	0.08614	0.07354	0.07465	0.06878	0.02063	0.05818	0.06859	0.07476
[truncated: 120 more columns]

## Sheet: Tables
	3.0 mg Psliocybin with Ketanserin - Positive Volume of Activation									3.0 mg Psliocybin with Ketanserin - Negative Volume of Activation
		Vehicle			Ketanserin						Vehicle			Ketanserin
	Brain Area	Mean	SE		Mean	SE	P val	Ω Sq		Brain Area	Mean	SE		Mean	SE	P val	Ω Sq
	dorsal paragigantocellularis n.	9	2.26471	>	1	0.473085	0.00519	0.4391		cochlear n.	7	2.63333	<	20	3.21899	0.00522	0.43753	FDR
	cochlear n.	15	3.68616	>	2	1.18924	0.00591	0.42367		rostral piriform ctx	50	11.9296	<	122	18.3118	0.01917	0.27607	p=0.015
	dorsomedial tegmental area	7	2.31996	>	0	0.248807	0.00982	0.36364		interposed n.	3	1.39084	<	10	1.98686	0.02169	0.27121
	flocculus cerebellum	14	3.12001	>	3	1.63736	0.01092	0.35131		raphe magnus	1	0.546707	<	7	2.05287	0.03018	0.22568
	insular ctx	138	31.5518	>	44	6.27694	0.01117	0.34865		vestibular n.	25	9.64371	<	56	9.24482	0.03075	0.22272
	lateral orbital ctx	31	8.55473	>	8	4.16676	0.01272	0.33359		insular ctx	89	20.7599	<	209	37.3049	0.03566	0.22683
	central gray	16	4.10907	>	1	0.813575	0.01434	0.31973		principal sensory n. trigeminal	21	7.31027	<	35	5.47244	0.03566	0.19953
	dentate n. cerebellum	3	1.03763	>	0	0	0.01649	0.30372		dentate n. cerebellum	1	0.578312	<	4	0.654654	0.03704	0.23011
	sub coeruleus n.	12	4.7447	>	1	0.365148	0.01758	0.00387	FDR	dorsal raphe	1	0.604612	<	4	1.07127	0.03906	0.19868
	lateral geniculate	16	4.50481	>	3	1.39557	0.02094	0.27647	p=0.017	parvicellular reticular n.	24	5.67499	<	60	10.8925	0.04018	0.18606
	median raphe n.	5	1.95078	>	0	0.119523	0.02212	0.03393		periaqueductal gray thalamus	27	7.7603	<	60	11.4781	0.0453	0.18914
	medial pretectal area	1	0.221108	>	0	0	0.03241	0.0034		gigantocellular reticular n. pons	26	10.4989	<	62	12.6935	0.05011	0.16324
	CA2	1	0.61101	>	0	0	0.03341	0.22426		medial cerebellar n. fastigial	2	0.87496	<	7	1.5751	0.0539	0.17277
	ventral pallidum	20	6.30661	>	4	1.50554	0.03544	0.21777		raphe linear	1	0.341565		2	1.13809	0.06244	0.15762
	interposed n, cerebellum	8	2.2063	>	1	0.473085	0.03906	0.20709		lateral orbital ctx	25	6.99333		56	10.5731	0.06338	0.16776
	pontine reticular n. caudal	27	11.5578		2	0.632456	0.05326	0.17353		primary somatosensory ctx jaw	36	11.0031		96	24.3365	0.06371	0.14732
	periaqueductal gray thalamus	58	12.6037		23	6.10152	0.05689	0.16647		neural lobe pituitary	1	0.596285		0	0	0.0661	0.08335
	rostral piriform ctx	60	17.8876		15	3.5996	0.06371	0.15446		arcuate n.	2	0.760847		0	0	0.0664	0.08573
	anterior olfactory n.	35	7.60007		16	4.15303	0.07084	0.1433		lateral amygdaloid n.	3	1.53804		8	1.76743	0.06855	0.13592
	3rd cerebellar lobule	34	9.6215		8	2.78602	0.07862	0.00518		primary somatosensory ctx forelimb	20	8.65794		51	17.8951	0.07696	0.13316
	dorsal raphe	3	0.891939		1	0.771517	0.08605	0.12309		reticulotegmental n.	0	0		1	0.358569	0.08145	0.10154
	dentate gyrus dorsal	48	14.6879		13	3.33381	0.08709	0.12186		central gray	5	2.22211		13	2.01187	0.08359	0.14058
	primary somatosensory ctx forelimb	43	11.4049		13	4.60021	0.08709	0.12186		anterior amygdaloid n.	0	0.133333		1	0.365148	0.0841	0.15596
	4th cerebellar lobule	26	10.5274		7	2.66905	0.09239	0.01454		pontine reticular n. caudal	11	3.3193		46	13.2309	0.0865	0.12738
	pontine reticular n. oral	18	5.88643		6	1.86062	0.09629	0.02078		reticular n. midbrain	34	10.2554		82	21.6617	0.08728	0.11218
	secondary motor ctx	71	16.0035		31	12.503	0.0969	0.11093		ventral anterior thalamic n.	2	1.23648		6	2.66369	0.09043	0.10877
	paraflocculus cerebellum	91	17.6965		47	10.0423	0.0969	0.00655		ventrolateral thalamic n.	5	2.96573		14	5.00286	0.09089	0.10183
	medial cerebellar n. fastigial	5	1.49666		1	0.64365	0.10022	0.10751		zona incerta	7	3.52908		23	8.28596	0.095	0.1066
	vestibular n.	42	11.4061		9	3.16454	0.10692	0.10098		dentate gyrus dorsal	21	9.05078		36	7.84401	0.09588	0.11248
	primary somatosensory ctx shoulder	6	2.06801		2	1.29652	0.11	0.0591		external plexiform layer	35	7.403		61	10.0323	0.0969	0.10016
	1st cerebellar lobule	6	2.00583		1	0.792825	0.11218	0.09615		CA2	1	0.339935		2	0.70034	0.10071	0.1248
	reticular n.	12	3.81284		3	1.48163	0.11548	0.00171		root of trigeminal nerve	24	6.00971		37	4.00595	0.10692	0.09339
	anterior lobe pituitary	30	4.64806		42	5.8846	0.11752	0.09151		medial geniculate	7	2.70575		16	4.01129	0.11389	0.0915
	olfactory tubercles	54	9.69565		31	6.57376	0.11819	0.09094		paramedian lobule	24	10.9587		30	4.84424	0.11729	0.08245
	raphe linear	2	1.21106		0	0.119523	0.12003	0.0894		flocculus cerebellum	8	2.37136		17	3.46754	0.11797	0.11054
	locus ceruleus	0	0.152753		0	0	0.12134	0.08833		anterior olfactory n.	40	8.01637		65	9.88578	0.11842	0.09438
	reticulotegmental n.	1	0.803465		0	0	0.12342	0.08664		red n.	1	0.426875		3	1.54766	0.12287	0.08462
	frontal association ctx	19	3.82985		11	3.63252	0.12825	0.08285		lateral posterior thalamic n.	8	3.80424		19	6.33434	0.12326	0.08656
	simple lobule cerebellum	58	15.43		20	7.12942	0.12919	0.08213		endopiriform n.	11	3.74002		33	8.83499	0.12919	0.09034
	facial n.	11	3.80774		4	2.4756	0.12931	0.08203		ventral posteriolmedial thalamic n.	6	2.73354		21	7.81543	0.12931	0.07506
	lateral posterior thalamic n.	27	6.93469		11	4.56331	0.13458	0.07811		caudal piriform ctx	59	10.3572		84	12.6012	0.13013	0.07265
	zona incerta	15	5.47682		7	4.72178	0.14053	0.07389		1st cerebellar lobule	3	1.5206		7	1.38873	0.13383	0.08614
	dentate gyrus ventral	24	6.10109		13	4.22633	0.14201	0.01865		posterior thalamic n.	10	4.97427		23	9.3887	0.13806	0.07354
	subiculum dorsal	21	6.6407		6	1.52128	0.14225	0.04642		anterior lobe pituitary	14	3.76076		5	1.37495	0.14028	0.07465
	anterior cingulate area	73	22.494		28	10.342	0.14299	0.01849		primary motor ctx	63	13.3385		129	31.8027	0.14323	0.06878
	habenula n.	16	3.10716		10	3.60026	0.1545	0.06471		central medial thalamic n.	1	0.7		3	1.52597	0.1492	0.02063
	medial geniculate	16	3.54589		8	3.22417	0.15552	0.06408		lateral septal n.	26	10.4054		52	12.1244	0.1545	0.05818
	motor trigeminal n.	6	2.67935		1	0.60553	0.16954	0.01277		facial n.	10	3.41711		19	3.99345	0.15629	0.06859
	primary somatosensory ctx barrel field	73	24.5072		32	10.3978	0.17186	0.05091		lateral geniculate	7	3.14183		13	4.62395	0.15659	0.07476
	primary somatosensory ctx jaw	62	16.9709		25	7.83673	0.17186	0.05456		primary somatosensory ctx upper lip	27	9.96126		64	22.2223	0.17054	0.05243
	CA1 dorsal	48	18.1892		21	10.8715	0.1847	0.04153		granular cell layer	72	17.975		134	28.1785	0.17186	0.05169
	10th cerebellar lobule	19	4.76853		9	3.44411	0.18865	0.04582		ventral orbital ctx	14	4.996		33	9.06248	0.18497	0.04342
	parabrachial n.	15	4.49147		6	2.09307	0.20177	0.05716		ventral pallidum	14	5.04909		30	8.69428	0.18633	0.05805
	secondary somaotsensory ctx	34	12.2853		15	6.69755	0.20428	0.02911		secondary motor ctx	42	8.86197		85	22.2019	0.18714	0.0507
	White Matter	213	45.2748		123	17.3862	0.20428	0.03628		olfactory tubercles	30	9.13266		38	5.08827	0.20317	0.04205
	9th cerebellar lobule	28	8.69361		15	4.53137	0.21243	0.03489		frontal association ctx	11	2.68845		23	6.61276	0.20345	0.04203
	prelimbic ctx	40	14.1723		16	6.98024	0.21621	0.01516		simple lobule cerebellum	44	13.2698		78	14.3896	0.204	0.04161
	medial dorsal thalamic n.	9	2.59487		4	1.40068	0.22052	0.01221		retrosplenial caudal ctx	71	11.7648		106	21.0808	0.20456	0.032
	anterior amygdaloid n.	0	0.305505		0	0	0.2226	0.03065		retrochiasmatic n.	1	0.378594		0	0.358569	0.20601	0.0208
	posterior thalamic n.	26	8.45123		9	3.84584	0.23099	0.02732		habenula n.	5	2.47656		10	3.58436	0.21598	0.02959
	primary motor ctx	117	28.8468		63	18.8445	0.24157	0.02334		trapezoid body	5	1.11754		9	2.29285	0.21995	0.03595
	accumbens core	14	6.94334		3	1.44255	0.2501	0.01015		precuniform n.	1	0.421637		2	0.46291	0.22034	0.05983
	endopiriform n.	13	6.43333		2	1.1812	0.25129	0.01986		cortical amygdaloid n.	13	4.00957		5	1.60059	0.22109	0.02879
	primary somatosensory ctx upper lip	49	16.7171		22	6.3501	0.26145	0.0164		medial pretectal area	0	0.133333		0	0	0.2217	-0.0034
	medial preoptic area	8	3.07246		11	2.32993	0.28128	0.06085		glomerular layer	51	13.8717		84	15.0374	0.22223	0.02667
	inferior colliculus	86	17.6829		56	18.8064	0.28157	0.00183		7th cerebellar lobule	4	1.97231		11	3.39116	0.23476	0.01815
	5th cerebellar lobule	67	20.795		42	14.8693	0.28187	0.01255		accumbens shell	13	5.66431		31	10.2351	0.23779	0.02107
	granular cell layer	94	24.509		53	14.4761	0.28276	0.00966		6th cerebellar lobule	33	10.1509		57	13.9593	0.24041	0.01921
	premammillary n.	1	0.394405		2	0.813575	0.30184	0.03146		crus 1 of ansiform lobule	66	14.4968		95	17.2392	0.24157	0.01954
	White Matter	39	9.70504		24	7.32055	0.30402	0.05342		CA3 dorsal	14	5.20641		29	8.3703	0.25553	0.01603
	medial orbital ctx	11	2.04939		8	2.16575	0.32733	0.07088		crus 2 of ansiform lobule	20	8.43017		39	11.8251	0.25969	0.0139
	CA3 dorsal	27	9.43098		10	3.53284	0.3503	0.00801		dorsomedial tegmental area	4	1.75119		10	2.792	0.27067	0.03641
	ventral lateral striatum	62	25.6176		24	13.9603	0.3506	0.04479		paraventricular n.	3	1.18509		4	1.37148	0.27129	0.00853
	cortical amygdaloid n.	20	5.68438		22	3.45791	0.3521	0.00841		medial mammillary n.	4	1.91369		1	0.717137	0.2742	-0.00547
	root of trigeminal nerve	49	9.63126		33	8.20163	0.35358	0.00874		basal amygdaloid n.	18	7.33151		20	6.98024	0.27708	0.00634
	7th cerebellar lobule	11	3.42929		6	1.84391	0.37235	0.0128		superior colliculus	53	14.938		74	15.8907	0.28305	0.00806
	2nd cerebellar lobule	41	12.5841		22	6.79566	0.37802	0.04544		ventral posteriolateral thalamic n.	8	4.03609		18	6.92202	0.28802	0.00421
	reticular n. midbrain	54	19.381		26	4.57842	0.37919	0.01421		DPGi	4	1.96525		6	1.80211	0.29398	0.03348
	principal sensory n. trigeminal	41	8.80808		27	6.86468	0.37978	0.01433		10th cerebellar lobule	7	2.99704		14	4.68483	0.2946	0.01013
	superior colliculus	76	18.0733		46	15.6031	0.37978	0.01433		pedunculopontine tegmental area	3	0.957427		4	0.99043	0.29676	0.029
	magnocellular preoptic n.	2	0.904311		1	0.300793	0.39415	0.05655		8th cerebellar lobule	15	8.0408		25	5.63535	0.31159	-0.00538
	ventral anterior thalamic n.	4	1.69181		2	0.727029	0.39656	0.01763		9th cerebellar lobule	17	6.77217		23	5.96897	0.31789	0.00189
	retrosplenial rostral ctx	15	4.62121		23	6.2194	0.40508	0.06016		inferior colliculus	66	19.104		99	23.3693	0.32822	-0.00183
	copula of the pyramis	32	7.96827		20	5.6383	0.40653	0.03267		locus ceruleus	0	0.1		0	0.154303	0.33755	0.00077
	claustrum	4	1.59896		2	1.18924	0.41253	0.04989		reticular n.	8	3.80365		14	4.77044	0.343	-0.00171
	triangular septal n.	2	0.592546		1	0.679636	0.41638	0.07022		parietal ctx	9	4.36654		8	5.56135	0.35309	-0.01866
	lateral dorsal thalamic n.	4	1.49815		2	0.651007	0.41761	0.03061		medial dorsal thalamic n.	3	1.52898		5	1.74574	0.35375	-0.01221
	ventrolateral thalamic n.	9	2.99277		4	1.85293	0.41822	0.0216		accumbens core	8	3.79605		30	11.0972	0.36214	-0.01015
	ventral posteriolmedial thalamic n.	12	4.12849		6	2.50808	0.41853	0.02165		premammillary n.	1	0.334996		0	0.358569	0.36287	-0.03146
	accumbens shell	20	8.19187		10	3.21381	0.43327	0.02418		posterior hypothalamic area	4	1.82848		4	1.0328	0.36869	-0.01556
	lateral septal n.	48	15.7622		31	8.91387	0.4344	0.02437		3rd cerebellar lobule	28	10.9384		40	11.7979	0.3786	-0.00518
	crus 2 of ansiform lobule	50	13.8876		33	7.29253	0.43469	0.02442		paraflocculus cerebellum	58	13.3507		80	17.7939	0.37948	-0.00655
	visual 2 ctx	61	20.3177		58	7.98212	0.43469	0.03297		5th cerebellar lobule	60	17.8425		83	22.309	0.37978	-0.01255
	central medial thalamic n.	3	0.904311		2	0.573212	0.4464	0.02632		interpeduncular n.	4	2.07338		3	2.50998	0.39619	-0.04843
	primary somatosensory ctx trunk	4	1.36991		3	1.37148	0.45263	0.03722		lemniscal n.	9	3.19044		12	3.30368	0.39649	-0.02074
	solitary tract n.	15	4.52168		9	2.24987	0.46256	0.026		prelimbic ctx	18	8.267		30	10.9588	0.40068	-0.01516
	lemniscal n.	18	3.79019		13	4.43793	0.46339	0.02074		CA1 hippocampus ventral	19	6.30247		11	3.71419	0.40421	-0.02136
	ventral posteriolateral thalamic n.	10	3.65696		6	2.86938	0.48361	0.03189		lateral dorsal thalamic n.	1	0.72188		1	0.792825	0.40854	-0.03061
	temporal ctx	10	4.62121		8	1.99523	0.48915	0.04265		motor trigeminal n.	3	1.58325		7	2.55883	0.40913	-0.01277
	posterior hypothalamic area	11	3.50872		6	1.19523	0.4924	0.01556		anterior thalamic nuclei	6	2.92803		10	3.32093	0.41792	-0.02781
	raphe magnus	3	1.7075		2	1.00712	0.49326	0.03322		solitary tract n.	7	3.51963		9	2.26464	0.41822	-0.026
	substantia nigra reticularis	23	5.66755		19	3.99762	0.49399	0.06015		sub coeruleus n.	5	2.00804		11	3.88893	0.42809	-0.00387
	visual 1 ctx	53	18.8193		47	6.65511	0.49399	0.03711		dentate gyrus ventral	14	5.96369		11	3.12974	0.42896	-0.01865
	glomerular layer	87	17.1207		69	14.4389	0.49426	0.03336		supraoptic n.	0	0.221108		0	0.119523	0.42938	-0.06327
	ventral orbital ctx	14	6.08906		4	1.83485	0.51913	0.03658		4th cerebellar lobule	26	10.6136		35	10.7482	0.43355	-0.01454
	paraventricular n.	5	1.05882		4	1.4768	0.52071	0.03678		anterior cingulate area	42	12.6632		65	17.5465	0.43497	-0.01849
	CA3 hippocampus ventral	17	4.49642		12	2.35736	0.52459	0.06066		primary somatosensory ctx trunk	2	0.669992		1	0.825198	0.44403	-0.03722
	crus 1 of ansiform lobule	122	28.547		87	17.9141	0.52561	0.03738		pontine reticular n. oral	6	2.29007		13	5.65643	0.45837	-0.02078
	raphe obscurus n.	1	0.628932		2	0.740013	0.52824	0.1239		dorsal medial striatum	31	8.96165		63	19.6401	0.46394	-0.02962
	substantia nigra compacta	4	1.32539		2	0.978337	0.54377	0.05016		central amygdaloid n.	11	4.33128		15	4.23815	0.48473	-0.03203
	ventromedial thalamic n.	7	3.39018		6	3.21677	0.54377	0.06624		ventral medial n.	6	2.46779		3	1.31294	0.49156	-0.04382
	PCRt	48	10.8569		41	9.54463	0.55697	0.04099		dorsal lateral striatum	33	16.2087		73	33.6688	0.49159	-0.03352
	paramedian lobule	53	14.3215		35	8.55514	0.5577	0.04107		copula of the pyramis	18	5.51171		21	3.95571	0.4932	-0.03267
	inferior olivary complex	7	2.87924		9	3.24478	0.57091	0.05255		visual 2 ctx	32	11.1642		27	13.7598	0.4932	-0.03297
	ectorhinal ctx	6	3.17298		8	2.28661	0.58277	0.05859		secondary somaotsensory ctx	19	4.98542		43	17.3209	0.49346	-0.02911
	anterior pretectal n.	7	2.32379		5	1.7293	0.58846	0.06349		infralimbic ctx	13	6.42054		16	6.87681	0.51072	-0.04022
	gigantocellular reticular n. pons	62	18.0677		50	17.841	0.59122	0.04452		pineal gland	2	0.472582		2	0.624881	0.51646	-0.01792
	trapezoid body	4	1.92642		1	0.530049	0.59594	0.04498		ventral subiculum	17	5.10131		10	2.35129	0.52433	-0.03896
	periolivary n.	8	3.88215		4	1.71964	0.59673	0.05276		visual 1 ctx	27	8.75779		35	13.9265	0.52535	-0.03711
	lateral amygdaloid n.	5	2.42785		3	1.02818	0.60544	0.04587		White Matter	153	42.0562		203	54.8452	0.55818	-0.03628
	lateral preoptic area	5	2.11975		2	0.938591	0.61266	0.05356		diagonal band of Broca	2	1.18369		1	0.830949	0.56771	-0.06344
	parafascicular thalamic n.	15	5.55218		13	3.12897	0.62366	0.06289		supramammillary n.	3	1.12793		3	0.74642	0.56986	-0.04507
	infralimbic ctx	26	6.2043		19	5.31888	0.62431	0.04022		temporal ctx	21	4.29069		19	2.65204	0.5903	-0.04265
	6th cerebellar lobule	66	16.68		50	15.9556	0.62474	0.04759		substantia nigra compacta	2	0.924362		3	1.22085	0.59673	-0.05016
	basal amygdaloid n.	28	9.09854		17	4.49338	0.62495	0.04761		subthalamic n.	0	0.133333		0	0.248807	0.59831	-0.03397
	external plexiform layer	39	9.37633		34	7.96122	0.62495	0.04761		paraventricular nuclus	0	0.221108		1	0.478091	0.59953	-0.07167
	caudal piriform ctx	68	13.9644		71	7.6957	0.62559	0.04766		CA1 dorsal	31	11.351		50	16.8181	0.62431	-0.04153
	anterior hypothalamic area	9	3.19444		10	2.52605	0.65799	0.06498		ventral lateral striatum	47	15.1412		96	39.1103	0.62452	-0.04479
	supramammillary n.	3	1.18509		1	0.511766	0.68467	0.04507		2nd cerebellar lobule	34	12.1799		35	12.151	0.62474	-0.04544
	medial mammillary n.	7	1.8622		6	2.06905	0.6923	0.00547		auditory ctx	57	13.3312		79	24.7652	0.62516	-0.04852
	dorsal lateral striatum	44	16.1665		24	11.2182	0.69267	0.03352		lateral preoptic area	3	1.45907		3	1.41925	0.63418	-0.05356
	subthalamic n.	0	0.213437		0	0.119523	0.71338	0.03397		prerubral field	1	0.604612		2	1.32197	0.64592	-0.06847
	interpeduncular n.	6	1.81384		7	1.76743	0.72766	0.04843		medial septum	1	0.69602		1	0.507093	0.66086	-0.0585
	diagonal band of Broca	8	1.85622		6	1.50396	0.73093	0.06344		median raphe n.	1	0.416333		5	2.46789	0.66111	-0.03393
	ventral medial striatum	19	6.73144		14	3.33167	0.73109	0.05929		bed n. stria terminalis	4	2.56818		4	2.78003	0.68916	-0.06916
	extended amydala	2	1.59896		2	1.41421	0.73171	0.05345		subiculum dorsal	14	4.99155		14	4.42127	0.69249	-0.04642
	pedunculopontine tegmental area	1	0.802773		1	0.396412	0.74278	0.05579		parafascicular thalamic n.	11	4.44785		8	5.85011	0.7113	-0.06289
	neural lobe pituitary	4	0.763035		5	1.43095	0.76775	0.05707		raphe obscurus n.	0	0.4		1	0.597614	0.72749	-0.1239
	primary somatosensory ctx hindlimb	18	7.20501		12	4.41911	0.76887	0.06205		reuniens n.	3	1.56915		6	3.32021	0.74289	-0.06996
	precuniform n.	0	0.305505		0	0.239046	0.76918	0.05714		inferior olivary complex	6	2.98682		8	3.77018	0.76445	-0.05255
	parietal ctx	24	9.25059		21	5.94539	0.76942	0.01866		primary somatosensory ctx barrel field	41	14.3078		68	31.7028	0.76887	-0.05091
	central amygdaloid n.	13	5.2979		5	2.22432	0.80029	0.03203		White Matter	30	9.28086		38	9.06406	0.76929	-0.05342
	perirhinal ctx	25	8.03216		25	7.58287	0.80679	0.06081		entorhinal ctx	136	23.2357		125	16.8927	0.7697	-0.05734
	tenia tecta ctx	27	6.12146		29	6.3396	0.8069	0.06395		triangular septal n.	1	0.633333		1	0.64365	0.77491	-0.07022
	prerubral field	1	0.650641		1	0.853564	0.8192	0.06847		ventromedial thalamic n.	4	1.90584		10	5.84197	0.78474	-0.06624
	globus pallidus	4	1.75246		5	1.48163	0.83941	0.05892		claustrum	4	1.44722		6	3.1698	0.79658	-0.04989
	8th cerebellar lobule	26	8.32593		19	6.29928	0.84334	0.00538		ventral medial striatum	16	5.66039		23	9.72625	0.80477	-0.05929
	ventral medial n.	10	2.8954		9	2.56534	0.84383	0.04382		lateral hypothalamus	37	13.9716		31	13.3976	0.80596	-0.05955
	CA1 hippocampus ventral	22	10.4945		12	3.3238	0.84412	0.02136		magnocellular preoptic n.	1	0.592546		2	0.762202	0.83227	-0.05655
	lateral hypothalamus	54	16.7432		51	11.3032	0.84516	0.05955		anterior hypothalamic area	5	2.12629		3	0.891761	0.83662	-0.06498
	auditory ctx	63	22.765		43	8.6888	0.84525	0.04852		tenia tecta ctx	15	6.0406		11	5.89834	0.83973	-0.06395
	entorhinal ctx	112	31.1816		91	21.372	0.84525	0.05734		globus pallidus	5	2.23234		4	1.68042	0.84086	-0.05892
	pineal gland	1	0.422953		0	0.248807	0.8556	0.01792		medial orbital ctx	3	1.25786		5	2.66994	0.86972	-0.07088
	red n.	2	1.08781		1	0.707107	0.85573	0.06044		medial preoptic area	5	2.45606		2	0.894427	0.87904	-0.06085
	medial septum	2	0.657436		2	0.804748	0.87675	0.0585		anterior pretectal n.	3	1.0832		4	1.78352	0.87928	-0.06349
	supraoptic n.	1	0.378594		1	0.365148	0.87742	0.06327		medial amygdaloid n.	8	3.30589		7	2.55511	0.87936	-0.06514
	arcuate n.	3	0.862168		4	1.16701	0.88106	0.06111		parabrachial n.	9	3.36138		9	2.46209	0.88075	-0.05716
	ventral subiculum	19	5.49788		16	3.71355	0.88348	0.03896		ectorhinal ctx	8	2.40924		6	1.86573	0.88247	-0.05859
	ventral tegmental area	6	2.10713		6	1.77818	0.91924	0.07174		substantia nigra reticularis	13	5.00011		8	1.89234	0.88283	-0.06015
	dorsal medial striatum	29	11.2697		23	8.95119	0.92129	0.02962		perirhinal ctx	48	7.94537		47	7.12608	0.88355	-0.06081
	retrosplenial caudal ctx	69	17.394		58	14.2545	0.92216	0.06191		primary somatosensory ctx hindlimb	16	4.66059		23	10.7016	0.92168	-0.06205
	paraventricular nuclus	1	0.718022		1	0.70034	0.95633	0.07167		periolivary n.	11	2.51573		12	4.29285	0.92183	-0.05276
	retrochiasmatic n.	1	0.494413		1	0.589592	0.9575	0.06232		CA3 hippocampus ventral	10	3.97268		8	1.52441	0.92188	-0.06066
	reuniens n.	8	3.1093		6	2.24669	0.96079	0.06996		pontine nuclei	14	4.96532		13	4.46734	0.92192	-0.06236
	anterior thalamic nuclei	17	5.73837		10	2.59762	0.96082	0.02781		primary somatosensory ctx shoulder	3	1.12793		5	3.16153	0.9564	-0.0591
	medial amygdaloid n.	15	4.11447		13	2.24245	0.96096	0.06514		ventral tegmental area	3	1.40673		4	2.00832	0.9564	-0.07174
	pontine nuclei	33	5.04964		34	7.28796	0.96106	0.06236		extended amydala	2	1.03495		3	1.59613	0.95783	-0.05345
	bed n. stria terminalis	12	4.52512		9	3.02765	1	0.06916		retrosplenial rostral ctx	25	5.90819		24	7.31827	0.96082	-0.06016
