# Supplementary material for: Dose-dependent changes in global brain activity and functional connectivity following exposure to psilocybin: a BOLD MRI study in awake rats
Source: Front Neurosci. 2025 May 1;19:1554049. doi: 10.3389/fnins.2025.1554049 (PMC12078138; doi:10.3389/fnins.2025.1554049)
Supplement: Supplementary file 5 [file Table_5.xlsx]

## Sheet: Veh vs High
Non-parametric Kruskal-Wallis Test: Lower P value(0.05)indicates higher significance
Positively Activated Voxels
Region of Interest(ROI)	dorsal lateral striatum	retrosplenial rostral ctx	cortical amygdaloid nucleus	primary motor ctx	anterior thalamic nuclei	parafascicular thalamic nucleus	anterior olfactory nucleus	globus pallidus	primary somatosensory ctx forelimb	ventral medial striatum	anterior cingulate area	granular cell layer	secondary motor ctx	bed nucleus stria terminalis	pontine nuclei	primary somatosensory ctx hindlimb	accumbens core	ventral anterior thalamic nucleus	anterior pretectal nucleus	ventral subiculum	medial pretectal area	external plexiform layer	primary somatosensory ctx barrel field	White Matter	claustrum	reticular nucleus	parietal ctx	ventral lateral striatum	visual 1 ctx	primary somatosensory ctx shoulder	primary somatosensory ctx jaw	dorsal medial striatum	primary somatosensory ctx trunk	medial orbital ctx	central medial thalamic nucleus	ventrolateral thalamic nucleus	perirhinal ctx	reticulotegmental nucleus	reuniens nucleus	ventromedial thalamic nucleus	posterior thalamic nucleus	basal amygdaloid nucleus	triangular septal nucleus	habenula nucleus	motor trigeminal nucleus	raphe linear	ventral orbital ctx	CA1 hippocampus ventral	ventral posteriolateral thalamic nucleus
ROI-ID	42	126	35	79	14	98	20	58	131	165	31	59	80	145	106	132	16	158	21	170	90	53	130	172	33	127	116	162	156	134	133	44	135	88	34	161	114	129	120	163	109	24	151	60	7	121	166	26	168
Veh mean	13	10	12	76	10	8	27	1	23	9	36	70	49	4	23	12	7	2	4	19	0	31	44	144	1	6	13	32	44	4	34	18	3	12	1	5	20	1	4	2	13	22	2	18	4	1	8	20	4
Veh Std Error	7.89945	3.51672	3.5051	13.6205	3.77784	3.33095	7.07011	0.714286	7.40794	4.39619	12.4794	18.5875	10.2943	2.14603	6.62915	5.93216	5.4003	1.17514	1.14879	5.03998	0.202031	6.16331	13.3745	35.3861	0.719032	2.15394	5.70177	15.7102	13.1175	1.95006	6.93115	8.85292	0.922139	1.60145	0.704698	3.10036	7.95438	1	2.94969	1.3875	5.67307	8.43865	0.81232	3.65148	2.50578	0.993174	4.36124	9.19849	1.81265
Veh median	2	7	15	92	10	3	23	0	22	0	22	55	63	0	28	7	0	0	4	17	0	27	29	191	0	5	7	3	30	2	33	0	2	13	0	0	14	0	0	0	7	21	0	16	0	0	1	3	3
Veh maximum	49	25	24	104	23	20	56	5	48	26	89	151	77	15	51	46	39	7	9	46	1	60	98	259	4	15	43	106	91	15	62	52	7	18	5	21	54	7	21	8	36	54	5	31	17	7	28	60	14
Veh minimum	0	0	1	2	0	0	10	0	0	0	5	25	10	0	3	0	0	0	0	5	0	12	12	29	0	0	0	0	9	0	16	0	0	5	0	0	0	0	0	0	0	0	0	7	0	0	0	0	0
High mean	90	42	29	170	26	25	60	7	59	38	112	136	95	18	52	38	23	6	12	32	0	55	99	289	5	15	35	89	86	9	71	54	8	7	4	12	39	3	9	10	36	47	3	12	7	3	18	39	14
High Std Error	25.9499	7.47562	3.92994	25.3109	3.56793	4.93328	7.44743	3.37592	13.0261	10.1661	22.7913	17.7437	14.6006	5.696	10.9666	7.12919	9.56556	1.44475	2.67558	4.2389	0	8.48972	22.1761	67.6548	1.54046	3.27569	8.05438	24.2652	19.9687	1.81375	16.7077	12.8421	2.41851	2.12786	1.53659	3.22072	8.93117	1.17176	3.0355	4.4441	10.2278	8.82052	0.63932	2.52212	2.5174	1.71247	6.70229	7.85231	5.03953
High median	73	46	27	182	24	22	58	3	56	25	120	126	105	12	42	39	14	5	14	31	0	53	92	276	6	17	37	87	104	10	71	45	6	4	1	8	43	2	9	2	34	38	3	11	4	2	8	37	12
High maximum	215	65	50	258	43	46	90	25	122	87	195	208	139	41	97	61	76	13	22	52	0	96	206	684	13	28	59	190	183	17	163	132	20	14	11	26	68	7	23	31	82	92	6	24	21	14	57	77	37
High minimum	12	3	16	29	16	6	38	0	5	8	3	64	11	3	12	3	0	1	0	14	0	19	23	53	0	0	3	9	25	0	26	26	0	1	0	1	3	0	0	0	0	25	1	5	0	0	0	10	0
P value	0.00484	0.00497	0.00687	0.00691	0.00795	0.00945	0.0128	0.01284	0.01476	0.01634	0.01724	0.02286	0.02286	0.02491	0.02557	0.02611	0.02751	0.02845	0.02965	0.03399	0.03489	0.03901	0.03901	0.03901	0.04075	0.04322	0.04986	0.04986	0.05003	0.05601	0.05656	0.06182	0.0626	0.06299	0.06584	0.06965	0.07132	0.08962	0.09584	0.09608	0.09936	0.10061	0.10757	0.11181	0.11448	0.12007	0.1226	0.12455	0.13516
Omega Square	0.02616	0.47614	0.43459	0.01735	0.01053	0.03676	0.35626	0.03602	0.04108	0.02775	0.31954	0.03593	0.28518	0.03888	0.03899	0.01556	0.0469	0.04327	0.25398	0.23775	0.03971	0.04587	0.04847	0.04847	0.04696	0.04615	0.05221	0.04897	0.04829	0.05764	0.05138	0.03994	0.03727	0.00068	0.05053	0.05193	0.15237	0.07411	0.04862	0.05523	0.05635	0.05675	0.02958	0.10305	0.0532	0.05882	0.02183	0.09157	0.05273
Negatively Activated Voxels
Region of Interest(ROI)	entorhinal ctx	anterior amygdaloid nucleus	CA1 hippocampus ventral	perirhinal ctx	locus ceruleus	medial cerebellar nucleus fastigial	habenula nucleus	temporal ctx	pedunculopontine tegmental area	lateral geniculate	dentate gyrus dorsal	subthalamic nucleus	ventral subiculum	diagonal band of Broca	ventral medial nucleus	1st cerebellar lobule	interposed nucleus	substantia nigra reticularis	secondary motor ctx	dorsomedial tegmental area	posterior hypothalamic area	medial pretectal area	lateral septal nucleus	subiculum dorsal	anterior olfactory nucleus	CA1 dorsal	White Matter	frontal association ctx	raphe obscurus nucleus	medial orbital ctx	substantia nigra compacta	ventral tegmental area	7th cerebellar lobule	medial geniculate	cochlear nucleus	inferior olivary complex	anterior pretectal nucleus	anterior lobe pituitary	lateral hypothalamus	anterior cingulate area	lateral dorsal thalamic nucleus	central amygdaloid nucleus	infralimbic ctx	paramedian lobule	Ventricle	dentate gyrus ventral	cortical amygdaloid nucleus	retrosplenial caudal ctx	caudal piriform ctx
ROI-ID	52	15	26	114	70	84	60	150	117	72	40	146	170	39	164	2	65	142	80	45	100	90	78	48	20	25	173	55	123	88	141	171	10	85	159	66	21	19	73	31	71	30	63	105	155	41	35	125	102
Veh mean	141	1	27	48	0	2	3	25	3	6	24	0	21	1	4	3	6	15	39	6	4	0	31	17	46	45	33	12	1	2	2	4	9	7	8	2	4	18	48	44	1	12	9	34	5	12	13	71	56
Veh Std Error	24.8947	0.297381	7.61399	9.1922	0.184428	1.5253	2.0784	7.40472	1.23443	3.69316	15.0787	0.142857	6.0068	0.704698	2.43417	1.98635	3.22828	9.18776	10.5411	2.44393	2.45919	0.142857	15.5815	9.48145	9.37503	25.8408	14.4368	3.44243	0.737711	1.54963	1.24813	2.40464	5.03255	4.18533	3.16013	1.3924	1.72812	4.14532	24.8481	17.1409	0.986301	6.46918	7.20686	15.9806	2.5112	6.14839	5.38011	21.6563	15.7508
Veh median	125	0	25	52	0	0	0	31	2	0	4	0	21	0	0	0	1	4	33	4	0	0	6	5	50	10	8	11	0	0	1	0	0	2	9	0	3	16	7	28	0	1	1	13	2	0	8	54	56
Veh maximum	254	2	64	84	1	11	15	53	9	26	110	1	40	5	17	14	23	62	95	16	14	1	105	66	74	183	91	28	4	11	8	15	31	25	23	9	12	40	171	138	7	46	52	97	17	37	37	181	136
Veh minimum	41	0	0	8	0	0	0	0	0	0	0	0	0	0	0	0	0	0	11	0	0	0	0	0	7	0	0	0	0	0	0	0	0	0	0	0	0	5	0	5	0	0	0	0	0	0	0	7	0
High mean	78	0	7	28	0	5	6	11	1	13	43	0	12	3	8	5	7	19	29	3	9	0	43	21	29	53	47	8	2	3	5	6	15	13	11	8	3	12	62	36	1	14	14	49	8	15	9	88	64
High Std Error	19.1143	0	3.61435	7.0483	0	1.17683	1.85164	4.89331	0.766356	4.71699	13.9767	0.199205	4.48056	0.944911	2.848	1.58615	1.60851	5.23874	12.4097	1.5698	3.89597	0	10.9038	5.93349	11.1384	14.5872	10.7207	2.73861	0.823754	1.57485	1.47734	1.88982	4.18093	3.59066	3.28959	3.80215	2.39792	5.79443	18.5589	18.1098	0.629941	4.48454	6.05464	14.3241	2.88469	4.98012	3.23486	19.6945	13.6945
High median	87	0	5	28	0	6	4	3	0	12	34	0	9	3	6	4	7	17	9	0	3	0	46	21	17	41	52	7	2	1	4	8	16	15	12	2	0	11	74	14	1	17	5	55	7	10	7	85	73
High maximum	155	0	31	52	0	9	13	34	6	33	117	1	33	6	24	11	14	43	99	11	25	0	89	47	67	121	87	20	5	12	10	13	28	27	26	26	19	46	122	132	4	34	42	122	21	32	20	162	109
High minimum	8	0	0	0	0	0	0	0	0	0	0	0	0	0	0	0	0	0	0	0	0	0	4	0	0	0	4	0	0	0	0	0	0	0	0	0	0	0	0	0	0	0	0	0	0	0	0	0	6
P value	0.03001	0.03577	0.03786	0.05637	0.09694	0.11785	0.11869	0.12343	0.15617	0.15736	0.16849	0.21126	0.22213	0.22306	0.23115	0.23654	0.24008	0.24044	0.24323	0.24519	0.24519	0.25684	0.26568	0.28625	0.28876	0.28947	0.28947	0.31247	0.31885	0.32103	0.32573	0.32686	0.32762	0.33318	0.3361	0.33653	0.33653	0.33682	0.33718	0.34005	0.34945	0.35964	0.3611	0.36685	0.38824	0.38932	0.39218	0.39606	0.39641
Omega Square	0.23593	0.26247	0.2136	0.17699	0.14366	0.09302	0.09528	0.09019	0.06645	0.05515	0.05229	0.06553	0.04685	0.02058	0.02025	0.02755	0.02611	0.02286	0.04185	0.02256	0.01413	-0.03971	0.01714	0.0032	0.03165	0.00347	0.0038	-0.00318	0.01067	-0.00068	-0.00415	-0.00641	-0.00091	-0.00652	-0.00907	-0.0078	0.0057	-0.00633	-0.00969	0.01545	-0.02032	-0.01533	-0.01523	-0.01519	-0.0186	-0.02252	0.0111	-0.01859	-0.02025
[truncated: 120 more columns]

## Sheet: Tables
		Positive Volume of Activation									Negative Volume of Activation
			Vehicle			3.0 mg						Vehicle			3.0 mg
		Brain Area	Mean	SE		Mean	SE	P val	ω Sq		Brain Area	Mean	SE		Mean	SE	P val	ω Sq
		dorsal lateral striatum	13	7.89945	<	90	25.9499	0.00484	0.02616		entorhinal ctx	141	24.8947	>	78	19.1143	0.03001	0.23593
		retrosplenial rostral ctx	10	3.51672	<	42	7.47562	0.00497	0.47614		anterior amygdaloid nucleus	1	0.297381	>	0	0	0.03577	0.26247
		cortical amygdala	12	3.5051	<	29	3.92994	0.00687	0.43459		CA1 hippocampus ventral	27	7.61399	>	7	3.61435	0.03786	0.2136
		primary motor ctx	76	13.6205	<	170	25.3109	0.00691	0.01735		perirhinal ctx	48	9.1922		28	7.0483	0.05637	0.17699
		anterior thalamic n.	10	3.77784	<	26	3.56793	0.00795	0.01053		locus ceruleus	0	0.184428		0	0	0.09694	0.14366
		parafascicular thalamic n.	8	3.33095	<	25	4.93328	0.00945	0.03676		medial cerebellar nucleus fastigial	2	1.5253		5	1.17683	0.11785	0.09302
		anterior olfactory n.	27	7.07011	<	60	7.44743	0.0128	0.35626		habenula nucleus	3	2.0784		6	1.85164	0.11869	0.09528
		globus pallidus	1	0.714286	<	7	3.37592	0.01284	0.03602		temporal ctx	25	7.40472		11	4.89331	0.12343	0.09019
		primary somatosensory ctx forelimb	23	7.40794	<	59	13.0261	0.01476	0.04108		pedunculopontine tegmental area	3	1.23443		1	0.766356	0.15617	0.06645
		ventral medial striatum	9	4.39619	<	38	10.1661	0.01634	0.02775		lateral geniculate	6	3.69316		13	4.71699	0.15736	0.05515
		anterior cingulate ctx	36	12.4794	<	112	22.7913	0.01724	0.31954		dentate gyrus dorsal	24	15.0787		43	13.9767	0.16849	0.05229
		granular cell layer	70	18.5875	<	136	17.7437	0.02286	0.03593		subthalamic nucleus	0	0.142857		0	0.199205	0.21126	0.06553
		secondary motor ctx	49	10.2943	<	95	14.6006	0.02286	0.28518		ventral subiculum	21	6.0068		12	4.48056	0.22213	0.04685
		bed n. stria terminalis	4	2.14603	<	18	5.696	0.02491	0.03888		diagonal band of Broca	1	0.704698		3	0.944911	0.22306	0.02058
		pontine nuclei	23	6.62915	<	52	10.9666	0.02557	0.03899		ventral medial nucleus	4	2.43417		8	2.848	0.23115	0.02025
		primary somatosensory ctx hindlimb	12	5.93216	<	38	7.12919	0.02611	0.01556		1st cerebellar lobule	3	1.98635		5	1.58615	0.23654	0.02755
		accumbens core	7	5.4003	<	23	9.56556	0.02751	0.0469		interposed nucleus	6	3.22828		7	1.60851	0.24008	0.02611
		ventral anterior thalamic n.	2	1.17514	<	6	1.44475	0.02845	0.04327		substantia nigra reticularis	15	9.18776		19	5.23874	0.24044	0.02286
		anterior pretectal n.	4	1.14879	<	12	2.67558	0.02965	0.25398	FDR	secondary motor ctx	39	10.5411		29	12.4097	0.24323	0.04185
		ventral subiculum	19	5.03998	<	32	4.2389	0.03399	0.23775	p=0.034	dorsomedial tegmental area	6	2.44393		3	1.5698	0.24519	0.02256
		medial pretectal area	0	0.202031	<	0	0	0.03489	0.03971		posterior hypothalamic area	4	2.45919		9	3.89597	0.24519	0.01413
		external plexiform layer	31	6.16331	<	55	8.48972	0.03901	0.04587		medial pretectal area	0	0.142857		0	0	0.25684	-0.03971
		primary somatosensory ctx barrel field	44	13.3745	<	99	22.1761	0.03901	0.04847		lateral septal nucleus	31	15.5815		43	10.9038	0.26568	0.01714
		white matter	144	35.3861	<	289	67.6548	0.03901	0.04847		subiculum dorsal	17	9.48145		21	5.93349	0.28625	0.0032
		claustrum	1	0.719032	<	5	1.54046	0.04075	0.04696		anterior olfactory nucleus	46	9.37503		29	11.1384	0.28876	0.03165
		reticular n.	6	2.15394	<	15	3.27569	0.04322	0.04615		CA1 dorsal	45	25.8408		53	14.5872	0.28947	0.00347
		parietal ctx	13	5.70177	<	35	8.05438	0.04986	0.05221		White Matter	33	14.4368		47	10.7207	0.28947	0.0038
		ventral lateral striatum	32	15.7102	<	89	24.2652	0.04986	0.04897		frontal association ctx	12	3.44243		8	2.73861	0.31247	-0.00318
		visual 1 ctx	44	13.1175	<	86	19.9687	0.05003	0.04829		raphe obscurus nucleus	1	0.737711		2	0.823754	0.31885	0.01067
		primary somatosensory ctx shoulder	4	1.95006	<	9	1.81375	0.05601	0.05764		medial orbital ctx	2	1.54963		3	1.57485	0.32103	-0.00068
		primary somatosensory ctx jaw	34	6.93115	<	71	16.7077	0.05656	0.05138		substantia nigra compacta	2	1.24813		5	1.47734	0.32573	-0.00415
		dorsal medial striatum	18	8.85292	<	54	12.8421	0.06182	0.03994		ventral tegmental area	4	2.40464		6	1.88982	0.32686	-0.00641
		primary somatosensory ctx trunk	3	0.922139	<	8	2.41851	0.0626	0.03727		7th cerebellar lobule	9	5.03255		15	4.18093	0.32762	-0.00091
		medial orbital ctx	12	1.60145		7	2.12786	0.06299	0.00068		medial geniculate	7	4.18533		13	3.59066	0.33318	-0.00652
		central medial thalamic n.	1	0.704698		4	1.53659	0.06584	0.05053		cochlear nucleus	8	3.16013		11	3.28959	0.3361	-0.00907
		ventrolateral thalamic n.	5	3.10036		12	3.22072	0.06965	0.05193		inferior olivary complex	2	1.3924		8	3.80215	0.33653	-0.0078
		perirhinal ctx	20	7.95438		39	8.93117	0.07132	0.15237		anterior pretectal nucleus	4	1.72812		3	2.39792	0.33653	0.0057
		reticulotegmental n.	1	1		3	1.17176	0.08962	0.07411		anterior lobe pituitary	18	4.14532		12	5.79443	0.33682	-0.00633
		reuniens n.	4	2.94969		9	3.0355	0.09584	0.04862		lateral hypothalamus	48	24.8481		62	18.5589	0.33718	-0.00969
		ventromedial thalamic n.	2	1.3875		10	4.4441	0.09608	0.05523		anterior cingulate area	44	17.1409		36	18.1098	0.34005	0.01545
		posterior thalamic n.	13	5.67307		36	10.2278	0.09936	0.05635		lateral dorsal thalamic nucleus	1	0.986301		1	0.629941	0.34945	-0.02032
		basal amygdaloid n.	22	8.43865		47	8.82052	0.10061	0.05675		central amygdaloid nucleus	12	6.46918		14	4.48454	0.35964	-0.01533
		triangular septal n.	2	0.81232		3	0.63932	0.10757	0.02958		infralimbic ctx	9	7.20686		14	6.05464	0.3611	-0.01523
		habenula n.	18	3.65148		12	2.52212	0.11181	0.10305		paramedian lobule	34	15.9806		49	14.3241	0.36685	-0.01519
		motor trigeminal n.	4	2.50578		7	2.5174	0.11448	0.0532		Ventricle	5	2.5112		8	2.88469	0.38824	-0.0186
		raphe linear	1	0.993174		3	1.71247	0.12007	0.05882		dentate gyrus ventral	12	6.14839		15	4.98012	0.38932	-0.02252
		ventral orbital ctx	8	4.36124		18	6.70229	0.1226	0.02183		cortical amygdaloid nucleus	13	5.38011		9	3.23486	0.39218	0.0111
		CA1 hippocampus ventral	20	9.19849		39	7.85231	0.12455	0.09157		retrosplenial caudal ctx	71	21.6563		88	19.6945	0.39606	-0.01859
		ventral posteriolateral thalamic n.	4	1.81265		14	5.03953	0.13516	0.05273		caudal piriform ctx	56	15.7508		64	13.6945	0.39641	-0.02025
		pontine reticular n. oral	13	9.09586		27	9.59683	0.1372	0.05713		CA2	1	0.723747		1	0.758549	0.41338	-0.02827
		medial dorsal thalamic n.	7	2.25123		12	2.32823	0.13749	0.06037		retrosplenial rostral ctx	25	7.24968		14	6.67648	0.42349	0.00812
		supramammillary n.	4	1.68224		1	0.742689	0.14922	0.04398		medial preoptic area	6	4.0051		9	2.84382	0.43886	-0.03177
		inferior olivary complex	7	3.01921		15	4.08151	0.1518	0.0078		anterior hypothalamic area	6	3.05505		8	2.87849	0.44536	-0.03339
		lateral orbital ctx	22	7.33132		40	9.63212	0.15301	0.04418		zona incerta	15	8.23011		22	6.66667	0.44607	-0.03284
		interpeduncular n.	4	1.98806		8	2.07689	0.16439	0.05865		triangular septal nucleus	2	0.837066		1	0.597614	0.44753	-0.02958
		lateral amygdaloid n.	5	2.38761		8	2.86883	0.16471	0.05778		8th cerebellar lobule	23	11.7685		28	8.29754	0.45471	-0.02444
		endopiriform n.	11	5.44171		20	7.23363	0.16534	0.03293		ventral orbital ctx	15	5.23268		11	5.42518	0.45505	-0.02183
		median raphe n.	2	1.81828		7	2.90798	0.16653	0.06293		periaqueductal gray thalamus	34	12.0492		42	11.3323	0.45806	-0.03003
		temporal ctx	9	4.3737		18	5.5617	0.18221	0.05238		3rd cerebellar lobule	26	10.3854		33	9.3378	0.45839	-0.02536
		entorhinal ctx	109	24.0829		166	28.1034	0.18579	0.05044		6th cerebellar lobule	47	19.8691		61	13.9617	0.45839	-0.03206
		3rd cerebellar lobule	26	13.8131		42	13.8887	0.20334	0.02536		medial septum	2	1.39728		3	1.40295	0.46866	-0.03503
		medial mammillary n.	7	2.17906		4	1.34223	0.22076	0.0618		medial amygdaloid nucleus	10	4.54307		12	4.32921	0.48789	-0.03767
		lateral septal n.	35	8.60904		58	14.3661	0.22281	0.03263		ectorhinal ctx	11	3.59043		8	2.66667	0.48951	-0.02919
		2nd cerebellar lobule	34	16.4095		52	16.2475	0.22315	0.05897		primary somatosensory ctx hindlimb	19	6.40631		13	3.84986	0.49047	-0.01556
		prelimbic ctx	22	9.52905		43	13.5661	0.22349	0.06189		CA3 dorsal	19	8.78775		26	7.4437	0.49079	-0.0346
		parabrachial n.	11	5.33057		18	5.15475	0.24219	0.059		rostral piriform ctx	64	15.7668		51	17.0375	0.49143	-0.0318
		anterior amygdaloid n.	0	0.428571		0	0	0.25684	0.01916		endopiriform nucleus	14	5.50942		10	4.6102	0.52166	-0.03293
		locus ceruleus	0	0.142857		0	0	0.25684	0.01916		anterior thalamic nuclei	8	3.68671		10	3.34581	0.52228	-0.01053
		accumbens shell	15	6.36102		31	10.9013	0.26568	0.05873		trapezoid body	6	2.98294		3	1.98306	0.53231	-0.04849
		rostral piriform ctx	58	20.2153		85	22.1734	0.26603	0.0318		supraoptic nucleus	0	0.297381		1	0.327327	0.53992	-0.05106
		premammillary n.	1	0.436436		2	0.681385	0.27335	0.06344		prerubral field	3	1.37766		3	1.16155	0.54239	-0.02631
		ectorhinal ctx	5	2.54884		9	3.45894	0.27673	0.02919		gigantocellular reticular nucleus pons	55	28.9925		55	16.7216	0.55456	-0.04599
		pontine reticular n. caudal	26	17.3548		38	17.4834	0.28769	0.05093		paraflocculus cerebellum	62	21.3304		73	16.9263	0.55987	-0.04426
		sub coeruleus n.	9	4.89828		13	6.04973	0.2884	0.06346		pineal gland	1	0.528121		1	0.54917	0.57378	-0.02841
		ventral posteriolmedial thalamic n.	7	2.95775		15	5.87975	0.30146	0.05556		retrochiasmatic nucleus	1	0.690066		0	0.188982	0.57665	-0.06236
		raphe obscurus n.	1	0.714286		1	0.675536	0.30268	0.00418		primary somatosensory ctx trunk	3	1.28041		1	0.845154	0.57754	-0.03727
		pineal gland	1	0.571429		1	0.327327	0.33337	0.02841		primary motor ctx	77	22.2472		63	23.4399	0.59636	-0.01735
		substantia nigra reticularis	26	6.90213		17	4.75094	0.33826	0.00556		supramammillary nucleus	2	1.1547		3	1.0709	0.6103	-0.04398
		primary somatosensory ctx upper lip	30	10.0044		55	21.7428	0.34041	0.05924		lateral posterior thalamic nucleus	7	4.7251		13	5.64105	0.61845	-0.05674
		pedunculopontine tegmental area	1	0.986301		2	0.854493	0.34989	0.00844		paraventricular nuclus	1	0.857143		2	0.82616	0.62626	-0.06092
		lateral dorsal thalamic n.	3	1.10657		4	1.45297	0.36219	0.02032		facial nucleus	6	3.63187		6	2.35871	0.6277	-0.05317
		4th cerebellar lobule	18	8.92562		35	14.7088	0.36649	0.0631		ventral medial striatum	21	9.26811		23	9.57199	0.62875	-0.02775
		anterior lobe pituitary	24	4.99932		29	6.37922	0.36685	0.00633		CA3 hippocampus ventral	9	3.56189		12	3.94958	0.63081	-0.05236
		medial geniculate	16	3.47391		12	3.31124	0.3672	0.00652		PCRt	43	21.905		44	14.5219	0.63106	-0.05123
		retrosplenial caudal ctx	67	20.7166		94	21.9089	0.36826	0.01859		principal sensory nucleus trigeminal	28	11.9517		36	11.0407	0.63132	-0.05231
		visual 2 ctx	54	16.9563		80	19.1589	0.36826	0.06198		lateral orbital ctx	30	10.0058		23	10.0293	0.63259	-0.04418
		Lat	2	1.05624		1	1.11803	0.38082	0.04419		root of trigeminal nerve	23	8.57103		29	8.7014	0.63334	-0.05241
		retrochiasmatic n.	1	0.719032		2	0.597614	0.38532	0.06236		raphe magnus	5	2.2872		3	1.32886	0.65824	-0.05716
		Ventricle	11	3.32686		6	2.25022	0.3936	0.0186		Lat	3	1.44514		2	0.590937	0.66103	-0.04419
		ventral pallidum	15	3.64496		26	8.44332	0.39606	0.06411		9th cerebellar lobule	25	12.2216		29	8.02699	0.66351	-0.05232
		secondary somaotsensory ctx	26	10.3962		40	14.7779	0.39675	0.06377		pontine reticular nucleus caudal	32	14.6136		23	9.74517	0.6697	-0.05093
		superior colliculus	63	12.1555		77	12.3974	0.39675	0.05247		central medial thalamic nucleus	2	1.29099		1	0.927961	0.67002	-0.05053
		medial cerebellar n. fastigial	5	1.77089		3	1.32438	0.40422	0.02035		dorsal medial striatum	47	18.3781		56	13.7581	0.67154	-0.03994
		1st cerebellar lobule	7	2.87849		4	1.85913	0.40536	0.02057		olfactory tubercles	23	6.17213		30	11.1896	0.67154	-0.05439
		DPGi	6	2.57275		8	1.98906	0.42521	0.06005		superior colliculus	52	15.7078		49	16.0134	0.67177	-0.05247
		glomerular layer	88	10.5511		109	19.1958	0.42658	0.05529		interpeduncular nucleus	6	3.97869		5	2.11382	0.68282	-0.05865
		auditory ctx	53	20.0569		79	21.403	0.42692	0.06247		DPGi	5	2.86546		3	1.89402	0.69756	-0.06005
		CA3 dorsal	27	9.79657		37	7.09068	0.42726	0.0346		reuniens nucleus	9	4.9315		9	3.3859	0.69894	-0.04862
		periolivary n.	9	5.25538		10	4.16524	0.45165	0.062		bed nucleus stria terminalis	9	5.01901		9	4.76012	0.69894	-0.03888
		flocculus cerebellum	13	4.14532		9	3.08478	0.45471	0.0631		10th cerebellar lobule	12	6.24064		11	4.07957	0.70343	-0.05898
		lateral preoptic area	3	1.30671		6	2.21556	0.45505	0.06005		glomerular layer	42	9.13616		42	14.7551	0.71103	-0.05529
		medial preoptic area	8	2.91839		11	3.52598	0.45572	0.03177		granular cell layer	77	17.488		62	20.8696	0.71103	-0.03593
		periaqueductal gray thalamus	44	15.2592		55	10.1015	0.45806	0.03003		lateral preoptic area	5	2.70676		5	1.78286	0.74419	-0.06005
		dorsomedial tegmental area	4	2.52336		8	3.63896	0.46239	0.03073		ventral posteriolateral thalamic nucleus	14	6.20566		12	5.77488	0.74419	-0.05273
		red n.	1	0.845154		2	1.6048	0.46552	0.0508		ventral posteriolmedial thalamic nucleus	12	5.5757		14	6.89202	0.74419	-0.05556
		interposed n.	7	2.60429		5	2.74513	0.4719	0.03224		dorsal lateral striatum	68	30.3995		49	26.0696	0.74885	-0.02616
		PCRt	48	20.4029		48	18.3293	0.49111	0.05123		pontine nuclei	21	9.72339		16	6.06512	0.74993	-0.03899
		reticular n. midbrain	42	15.4365		62	21.485	0.49143	0.06479		claustrum	4	2.22387		4	1.5698	0.7815	-0.04696
		substantia nigra compacta	4	1.63299		3	1.37725	0.5107	0.00415		motor trigeminal nucleus	7	3.0034		5	2.64875	0.78202	-0.0532
		ventral tegmental area	6	2.13809		4	1.476	0.51788	0.00641		lateral amygdaloid nucleus	5	2.82		5	2.01778	0.78202	-0.05778
		extended amydala	1	0.704698		3	1.69031	0.52118	0.06167		pontine reticular nucleus oral	13	5.36745		15	9.49812	0.78236	-0.05713
		posterior hypothalamic area	11	4.3417		12	3.22379	0.52228	0.03945		ventral anterior thalamic nucleus	4	1.79758		4	1.80717	0.78552	-0.04327
		caudal piriform ctx	69	15.9921		85	17.1443	0.52505	0.02025		parabrachial nucleus	12	4.8396		9	4.37571	0.78568	-0.059
		infralimbic ctx	24	4.66497		21	6.79928	0.56044	0.01523		reticular nucleus	10	5.39589		10	4.25012	0.78729	-0.04615
		paraflocculus cerebellum	92	28.0891		68	18.3254	0.56044	0.04426		accumbens shell	16	8.51569		13	6.80598	0.78792	-0.05873
		supraoptic n.	1	0.436436		1	0.327327	0.56727	0.05106		copula of the pyramis	24	10.3128		26	7.41406	0.78978	-0.06196
		arcuate n.	3	1.29887		4	1.32288	0.58538	0.08894		primary somatosensory ctx upper lip	53	24.378		41	11.6222	0.78978	-0.05924
		magnocellular preoptic n.	2	0.961858		3	0.886405	0.58999	0.07035		paraventricular nucleus	2	1.61414		2	1.26773	0.8078	-0.08163
		olfactory tubercles	53	9.03809		63	15.5357	0.59636	0.05439		raphe linear	3	1.90774		2	0.866025	0.81522	-0.05882
		7th cerebellar lobule	5	2.56746		5	3.96863	0.6106	0.00091		extended amydala	3	1.71627		3	1.46385	0.81538	-0.06167
		trapezoid body	5	2.2116		6	2.46	0.62822	0.04849		premammillary nucleus	1	0.57735		1	0.5	0.8193	-0.06344
		10th cerebellar lobule	15	6.87893		16	6.04284	0.63081	0.05898		medial mammillary nucleus	5	2.88203		3	1.46385	0.82496	-0.0618
		central amygdaloid n.	13	5.10768		13	3.73901	0.63259	0.01533		red nucleus	3	1.77089		2	1.05221	0.82496	-0.0508
		ventral medial n.	9	2.96808		8	2.02759	0.63259	0.05148		globus pallidus	6	3.04501		6	3.48523	0.82766	-0.03602
		cochlear n.	17	5.7131		11	3.90055	0.63309	0.00907		parafascicular thalamic nucleus	12	5.27283		9	4.5687	0.82792	-0.03676
		lateral geniculate	16	4.69404		11	2.97876	0.63334	0.05155		visual 1 ctx	47	24.6465		39	13.8293	0.83099	-0.04829
		paramedian lobule	38	15.834		31	13.6343	0.63334	0.01519		external plexiform layer	33	6.63479		30	8.01363	0.83222	-0.04587
		simple lobule cerebellum	52	20.3826		65	23.942	0.63359	0.06538		median raphe nucleus	3	1.93956		1	0.804255	0.86099	-0.06293
		CA3 hippocampus ventral	19	6.31864		13	2.65772	0.63359	0.05236		magnocellular preoptic nucleus	2	0.719032		2	1.07644	0.86476	-0.07035
		insular ctx	113	23.9977		144	33.9834	0.63384	0.06433		ventromedial thalamic nucleus	10	5.24113		10	4.11781	0.86533	-0.05523
		principal sensory n. trigeminal	37	14.7998		37	11.4395	0.63384	0.05231		tenia tecta ctx	11	6.41427		12	5.76869	0.86815	-0.06962
		dentate gyrus dorsal	54	15.3188		43	11.6113	0.63384	0.05159		medial dorsal thalamic nucleus	4	1.78238		3	1.50528	0.86825	-0.06037
		dorsal raphe	3	0.972408		3	1.28329	0.66593	0.09108		prelimbic ctx	17	9.7698		19	9.27512	0.8705	-0.06189
		neural lobe pituitary	4	0.993174		4	1.27398	0.66924	0.09212		ventrolateral thalamic nucleus	11	4.45003		9	2.61179	0.87187	-0.05193
		vestibular n.	36	15.8841		39	14.7137	0.67063	0.0666		central gray	9	3.85361		8	2.76314	0.87282	-0.06562
		gigantocellular reticular n. pons	60	26.6212		60	24.2579	0.67177	0.04599		ventral lateral striatum	71	30.8553		60	16.8047	0.87348	-0.04897
		9th cerebellar lobule	21	10.6946		18	8.79416	0.69894	0.05232		visual 2 ctx	48	25.8999		34	12.5643	0.87357	-0.06198
		diagonal band of Broca	7	1.75158		7	1.93752	0.7098	0.05747		2nd cerebellar lobule	36	14.6262		37	11.6605	0.87366	-0.05897
		tenia tecta ctx	29	7.31553		26	4.92805	0.71001	0.06962		insular ctx	102	30.8466		109	28.3776	0.87366	-0.06433
		5th cerebellar lobule	58	23.8506		75	27.6785	0.71082	0.06444		auditory ctx	81	34.5412		66	16.9706	0.87375	-0.06247
		8th cerebellar lobule	16	9.12536		13	9.88887	0.73446	0.02444		5th cerebellar lobule	63	19.9974		69	19.4615	0.87384	-0.06444
		anterior hypothalamic area	9	3.94262		10	2.952	0.74993	0.03339		crus 1 of ansiform lobule	85	27.7032		107	33.4611	0.87384	-0.06499
		White Matter	39	11.3509		35	9.13349	0.75029	0.05994		reticulotegmental nucleus	1	0.594762		1	0.692935	0.8894	-0.07411
		lateral hypothalamus	54	16.532		50	13.3644	0.75047	0.00969		neural lobe pituitary	1	0.993174		1	0.796819	0.89749	-0.09212
		lemniscal n.	17	4.04061		15	3.08285	0.75047	0.0698		parietal ctx	13	6.00737		11	5.85574	0.91339	-0.05221
		crus 2 of ansiform lobule	32	15.0695		32	16.0535	0.75065	0.06591		solitary tract nucleus	13	5.46168		13	4.98927	0.91437	-0.0659
		6th cerebellar lobule	51	19.7892		39	16.3439	0.791	0.03206		vestibular nucleus	29	11.4485		32	10.6083	0.91437	-0.0666
		CA1 dorsal	52	16.1443		56	18.0941	0.79115	0.06201		primary somatosensory ctx forelimb	31	13.3478		24	8.5063	0.91508	-0.04108
		paraventricular nuclus	2	0.865043		2	0.92582	0.82021	0.06092		flocculus cerebellum	10	3.15474		10	2.24404	0.91533	-0.0631
		zona incerta	14	4.80999		14	7.02801	0.83086	0.03284		crus 2 of ansiform lobule	35	14.797		40	14.1888	0.91539	-0.06591
		copula of the pyramis	24	10.6205		20	7.82649	0.83099	0.06196		simple lobule cerebellum	48	17.0334		53	16.979	0.91539	-0.06538
		frontal association ctx	22	3.52831		22	4.23421	0.83185	0.00318		periolivary nucleus	10	4.37759		9	3.85964	0.91551	-0.062
		root of trigeminal nerve	49	11.8169		42	9.86597	0.83222	0.05241		dorsal raphe	1	0.857143		1	0.62042	0.94864	-0.09108
		subthalamic n.	0	0.142857		0	0.125988	0.85368	0.06441		primary somatosensory ctx shoulder	3	1.61835		2	1.15642	0.95488	-0.05764
		CA2	1	0.534522		1	0.422577	0.86431	0.02827		accumbens core	16	8.04367		14	8.6044	0.95663	-0.0469
		medial septum	2	0.611678		2	0.766356	0.86835	0.03503		posterior thalamic nucleus	16	7.40243		19	8.64328	0.95709	-0.05635
		paraventricular n.	5	1.25085		6	2.23163	0.8732	0.08163		basal amygdaloid nucleus	18	7.18748		16	6.72888	0.95712	-0.05675
		crus 1 of ansiform lobule	99	36.1985		83	32.6096	0.87384	0.06499		ventral pallidum	19	7.42857		17	6.83479	0.95748	-0.06411
		raphe magnus	5	2.2872		4	1.85164	0.91378	0.05716		4th cerebellar lobule	35	14.1647		37	10.6938	0.95764	-0.0631
		solitary tract n.	11	5.94361		12	5.69774	0.91437	0.0659		primary somatosensory ctx jaw	52	18.7081		54	16.2746	0.95767	-0.05138
		inferior colliculus	84	20.5582		77	10.9818	0.91551	0.06617		secondary somaotsensory ctx	34	15.4889		31	10.233	0.95767	-0.06377
		lateral posterior thalamic n.	29	6.34603		30	5.84624	0.91551	0.05674		inferior colliculus	60	16.7829		63	16.0295	0.95779	-0.06617
		prerubral field	2	1.61414		1	0.823754	0.94847	0.02631		primary somatosensory ctx barrel field	74	29.2507		58	19.7385	0.95779	-0.04847
		precuniform n.	2	1.15175		1	0.62042	0.94864	0.05995		White Matter	213	82.8941		221	66.5275	0.95779	-0.04847
		facial n.	12	4.67516		11	3.59066	0.95741	0.05317		arcuate nucleus	2	1.12788		1	0.901938	1	-0.08894
		central gray	16	5.43233		15	5.2114	0.95764	0.06562		lemniscal nucleus	10	3.77244		9	3.30284	1	-0.0698
		dentate gyrus ventral	26	7.89471		25	5.30498	0.95773	0.02252		precuniform nucleus	1	0.459221		1	0.750661	1	-0.05995
		subiculum dorsal	22	5.57814		23	6.7797	0.95776	0.06648		reticular nucleus midbrain	62	25.8741		58	21.1744	1	-0.06479
		medial amygdaloid n.	16	5.39841		16	3.70328	0.95776	0.03767		sub coeruleus nucleus	11	5.05144		11	4.5255	1	-0.06346

## Sheet: Heat Map
		Brain Area	ROI-ID	P value
1	10th cerebellar lobule	10th cerebellar lobule	1	1
2	1st cerebellar lobule	1st cerebellar lobule	2	1
3	2nd cerebellar lobule	2nd cerebellar lobule	3	1
4	3rd cerebellar lobule	3rd cerebellar lobule	4	1
5	4th cerebellar lobule	4th cerebellar lobule	5	1
6	5th cerebellar lobule	5th cerebellar lobule	6	1
7	motor trigeminal nucleus	motor trigeminal nucleus	7	1
8	root of trigeminal nerve	root of trigeminal nerve	8	1
9	6th cerebellar lobule	6th cerebellar lobule	9	1
10	7th cerebellar lobule	7th cerebellar lobule	10	1
11	facial nucleus	facial nucleus	11	1
12	8th cerebellar lobule	8th cerebellar lobule	12	1
13	9th cerebellar lobule	9th cerebellar lobule	13	1
14	anterior thalamic nuclei	anterior thalamic nuclei	14	0.00795
15	anterior amygdaloid nucleus	anterior amygdaloid nucleus	15	1
16	accumbens core	accumbens core	16	0.02751
17	accumbens shell	accumbens shell	17	1
18	anterior hypothalamic area	anterior hypothalamic area	18	1
19	anterior lobe pituitary	anterior lobe pituitary	19	1
20	anterior olfactory nucleus	anterior olfactory nucleus	20	0.0128
21	anterior pretectal nucleus	anterior pretectal nucleus	21	0.02965
22	arcuate nucleus	arcuate nucleus	22	1
23	auditory ctx	auditory ctx	23	1
24	basal amygdaloid nucleus	basal amygdaloid nucleus	24	1
25	CA1 dorsal	CA1 dorsal	25	1
26	CA1 hippocampus ventral	CA1 hippocampus ventral	26	1
27	CA2	CA2	27	1
28	CA3 dorsal	CA3 dorsal	28	1
29	CA3 hippocampus ventral	CA3 hippocampus ventral	29	1
30	central amygdaloid nucleus	central amygdaloid nucleus	30	1
31	anterior cingulate area	anterior cingulate area	31	0.01724
32	central gray	central gray	32	1
33	claustrum	claustrum	33	0.04075
34	central medial thalamic nucleus	central medial thalamic nucleus	34	1
35	cortical amygdaloid nucleus	cortical amygdaloid nucleus	35	0.00687
36	copula of the pyramis	copula of the pyramis	36	1
37	crus 1 of ansiform lobule	crus 1 of ansiform lobule	37	1
38	crus 2 of ansiform lobule	crus 2 of ansiform lobule	38	1
39	diagonal band of Broca	diagonal band of Broca	39	1
40	dentate gyrus dorsal	dentate gyrus dorsal	40	1
41	dentate gyrus ventral	dentate gyrus ventral	41	1
42	dorsal lateral striatum	dorsal lateral striatum	42	0.00484
43	dorsal medial nucleus			1
44	dorsal medial striatum	dorsal medial striatum	44	1
45	dorsomedial tegmental area	dorsomedial tegmental area	45	1
46	DPGi	DPGi	46	1
47	dorsal raphe	dorsal raphe	47	1
48	subiculum dorsal	subiculum dorsal	48	1
49	extended amydala	extended amydala	49	1
50	ectorhinal ctx	ectorhinal ctx	50	1
51	endopiriform nucleus	endopiriform nucleus	51	1
52	entorhinal ctx	entorhinal ctx	52	1
53	external plexiform layer	external plexiform layer	53	0.03901
54	flocculus cerebellum	flocculus cerebellum	54	1
55	frontal association ctx	frontal association ctx	55	1
56	gigantocellular reticular nucleus pons	gigantocellular reticular nucleus pons	56	1
57	glomerular layer	glomerular layer	57	1
58	globus pallidus	globus pallidus	58	0.01284
59	granular cell layer	granular cell layer	59	0.02286
60	habenula nucleus	habenula nucleus	60	1
61	intercalated amygdaloid nucleus			1
62	inferior colliculus	inferior colliculus	62	1
63	infralimbic ctx	infralimbic ctx	63	1
64	insular ctx	insular ctx	64	1
65	interposed nucleus	interposed nucleus	65	1
66	inferior olivary complex	inferior olivary complex	66	1
67	interpeduncular nucleus	interpeduncular nucleus	67	1
68	lateral amygdaloid nucleus	lateral amygdaloid nucleus	68	1
69	Lat	Lat	69	1
70	locus ceruleus	locus ceruleus	70	1
71	lateral dorsal thalamic nucleus	lateral dorsal thalamic nucleus	71	1
72	lateral geniculate	lateral geniculate	72	1
73	lateral hypothalamus	lateral hypothalamus	73	1
74	lemniscal nucleus	lemniscal nucleus	74	1
75	lateral orbital ctx	lateral orbital ctx	75	1
76	lateral posterior thalamic nucleus	lateral posterior thalamic nucleus	76	1
77	lateral preoptic area	lateral preoptic area	77	1
78	lateral septal nucleus	lateral septal nucleus	78	1
79	primary motor ctx	primary motor ctx	79	0.00691
80	secondary motor ctx	secondary motor ctx	80	0.02286
81	magnocellular preoptic nucleus	magnocellular preoptic nucleus	81	1
82	medial dorsal thalamic nucleus	medial dorsal thalamic nucleus	82	1
83	medial amygdaloid nucleus	medial amygdaloid nucleus	83	1
84	medial cerebellar nucleus fastigial	medial cerebellar nucleus fastigial	84	1
85	medial geniculate	medial geniculate	85	1
86	medial mammillary nucleus	medial mammillary nucleus	86	1
87	median raphe nucleus	median raphe nucleus	87	1
88	medial orbital ctx	medial orbital ctx	88	1
89	medial preoptic area	medial preoptic area	89	1
90	medial pretectal area	medial pretectal area	90	0.03489
91	medial septum	medial septum	91	1
92	neural lobe pituitary	neural lobe pituitary	92	1
93	olivary nucleus			1
94	paraventricular nuclus	paraventricular nuclus	94	1
95	periaqueductal gray thalamus	periaqueductal gray thalamus	95	1
96	parabrachial nucleus	parabrachial nucleus	96	1
97	PCRt	PCRt	97	1
98	parafascicular thalamic nucleus	parafascicular thalamic nucleus	98	0.00945
99	paraflocculus cerebellum	paraflocculus cerebellum	99	1
100	posterior hypothalamic area	posterior hypothalamic area	100	1
101	pineal gland	pineal gland	101	1
102	caudal piriform ctx	caudal piriform ctx	102	1
103	rostral piriform ctx	rostral piriform ctx	103	1
104	premammillary nucleus	premammillary nucleus	104	1
105	paramedian lobule	paramedian lobule	105	1
106	pontine nuclei	pontine nuclei	106	0.02557
107	pontine reticular nucleus caudal	pontine reticular nucleus caudal	107	1
108	pontine reticular nucleus oral	pontine reticular nucleus oral	108	1
109	posterior thalamic nucleus	posterior thalamic nucleus	109	1
110	periolivary nucleus	periolivary nucleus	110	1
111	prerubral field	prerubral field	111	1
112	principal sensory nucleus trigeminal	principal sensory nucleus trigeminal	112	1
113	precuniform nucleus	precuniform nucleus	113	1
114	perirhinal ctx	perirhinal ctx	114	1
115	prelimbic ctx	prelimbic ctx	115	1
116	parietal ctx	parietal ctx	116	0.04986
117	pedunculopontine tegmental area	pedunculopontine tegmental area	117	1
118	paraventricular nucleus	paraventricular nucleus	118	1
119	retrochiasmatic nucleus	retrochiasmatic nucleus	119	1
120	reuniens nucleus	reuniens nucleus	120	1
121	raphe linear	raphe linear	121	1
122	raphe magnus	raphe magnus	122	1
123	raphe obscurus nucleus	raphe obscurus nucleus	123	1
124	red nucleus	red nucleus	124	1
125	retrosplenial caudal ctx	retrosplenial caudal ctx	125	1
126	retrosplenial rostral ctx	retrosplenial rostral ctx	126	0.00497
127	reticular nucleus	reticular nucleus	127	0.04322
128	reticular nucleus midbrain	reticular nucleus midbrain	128	1
129	reticulotegmental nucleus	reticulotegmental nucleus	129	1
130	primary somatosensory ctx barrel field	primary somatosensory ctx barrel field	130	0.03901
131	primary somatosensory ctx forelimb	primary somatosensory ctx forelimb	131	0.01476
132	primary somatosensory ctx hindlimb	primary somatosensory ctx hindlimb	132	0.02611
133	primary somatosensory ctx jaw	primary somatosensory ctx jaw	133	0.05656
134	primary somatosensory ctx shoulder	primary somatosensory ctx shoulder	134	0.05601
135	primary somatosensory ctx trunk	primary somatosensory ctx trunk	135	1
136	primary somatosensory ctx upper lip	primary somatosensory ctx upper lip	136	1
137	secondary somaotsensory ctx	secondary somaotsensory ctx	137	1
138	suprachiasmatic nucleus			1
139	substantia innominata			1
140	simple lobule cerebellum	simple lobule cerebellum	140	1
141	substantia nigra compacta	substantia nigra compacta	141	1
142	substantia nigra reticularis	substantia nigra reticularis	142	1
143	supraoptic nucleus	supraoptic nucleus	143	1
144	solitary tract nucleus	solitary tract nucleus	144	1
145	bed nucleus stria terminalis	bed nucleus stria terminalis	145	0.02491
146	subthalamic nucleus	subthalamic nucleus	146	1
147	superior colliculus	superior colliculus	147	1
148	sub coeruleus nucleus	sub coeruleus nucleus	148	1
149	supramammillary nucleus	supramammillary nucleus	149	1
150	temporal ctx	temporal ctx	150	1
151	triangular septal nucleus	triangular septal nucleus	151	1
152	tenia tecta ctx	tenia tecta ctx	152	1
153	olfactory tubercles	olfactory tubercles	153	1
154	trapezoid body	trapezoid body	154	1
155	Ventricle	Ventricle	155	1
156	visual 1 ctx	visual 1 ctx	156	0.05003
157	visual 2 ctx	visual 2 ctx	157	1
158	ventral anterior thalamic nucleus	ventral anterior thalamic nucleus	158	0.02845
159	cochlear nucleus	cochlear nucleus	159	1
160	vestibular nucleus	vestibular nucleus	160	1
161	ventrolateral thalamic nucleus	ventrolateral thalamic nucleus	161	1
162	ventral lateral striatum	ventral lateral striatum	162	0.04986
163	ventromedial thalamic nucleus	ventromedial thalamic nucleus	163	1
164	ventral medial nucleus	ventral medial nucleus	164	1
165	ventral medial striatum	ventral medial striatum	165	0.01634
166	ventral orbital ctx	ventral orbital ctx	166	1
167	ventral pallidum	ventral pallidum	167	1
168	ventral posteriolateral thalamic nucleus	ventral posteriolateral thalamic nucleus	168	1
169	ventral posteriolmedial thalamic nucleus	ventral posteriolmedial thalamic nucleus	169	1
170	ventral subiculum	ventral subiculum	170	0.03399
171	ventral tegmental area	ventral tegmental area	171	1
172	White Matter	White Matter	172	0.03901
173	White Matter	White Matter	173	1
174	zona incerta	zona incerta	174	1
